# Supplementary material for: Genomic analysis of Kazachstania aerobia and Kazachstania servazzii reveals duplication of genes related to acetate ester production
Source: Microb Genom. 2023 Jun 5;9(6):mgen001029. doi: 10.1099/mgen.0.001029 (PMC10327501; doi:10.1099/mgen.0.001029)
Supplement: Supplementary material 2 [file mgen-9-1029-s002.xlsx]

## Sheet: Worksheet labels
Supplementary Table 1
Worksheet 1: Cluster list of genes unique to K. aerobia in comparison to S288C
Worksheet 2: Distribution of GO terms in K. aerobia (compared to S288C) in three functional categories: biological processes, molecular function and cellular component
Worksheet 3: Cluster list of genes unique to K. aerobia in comparison to EC1118
Worksheet 4 Distribution of GO terms in K. aerobia (compared to EC1118) in three functional categories: biological processes, molecular function and cellular component
Worksheet 5 Cluster list of genes unique to K. servazzii in comparison to S288C
Worksheet 6: Distribution of GO terms in K. servazzii (compared to S288C) in three functional categories: biological processes, molecular function and cellular component
Worksheet 7 Cluster list of genes unique to K. servazzii in comparison to EC1118
Worksheet 8: Distribution of GO terms in K. servazzii (compared to EC1118) in three functional categories: biological processes, molecular function and cellular component

## Sheet: K. aerobia unique vs S288c
# cluster_name	protein_number	swiss_prot_id	go_annotation	protein_list
cluster2	52	P40105	GO:0000722; P:telomere maintenance via recombination; IGI:SGD	K_aerobia|contig_9.g4329;K_aerobia|contig_13.g311;K_aerobia|contig_13.g315;K_aerobia|contig_13.g808;K_aerobia|contig_17.g1265;K_aerobia|contig_17.g1267;K_aerobia|contig_17.g1510;K_aerobia|contig_17.g1511;K_aerobia|contig_17.g1513;K_aerobia|contig_19.g1797;K_aerobia|contig_1.g310;K_aerobia|contig_1.g4;K_aerobia|contig_21.g2169;K_aerobia|contig_22.g2173;K_aerobia|contig_30.g3210;K_aerobia|contig_30…
cluster3	34	N/A	N/A	K_aerobia|contig_25.g2390;K_aerobia|contig_25.g2780;K_aerobia|contig_21.g1803;K_aerobia|contig_13.g314;K_aerobia|contig_13.g809;K_aerobia|contig_14.g1262;K_aerobia|contig_14.g1263;K_aerobia|contig_14.g812;K_aerobia|contig_17.g1269;K_aerobia|contig_1.g3;K_aerobia|contig_21.g2170;K_aerobia|contig_22.g2177;K_aerobia|contig_23.g2364;K_aerobia|contig_25.g2508;K_aerobia|contig_30.g3209;K_aerobia|contig…
cluster6	26	P39712	GO:0000501; P:flocculation via cell wall protein-carbohydrate interaction; IMP:SGD	K_aerobia|contig_13.g341;K_aerobia|contig_4.g3737;K_aerobia|contig_13.g373;K_aerobia|contig_13.g394;K_aerobia|contig_13.g402;K_aerobia|contig_17.g1487;K_aerobia|contig_22.g2359;K_aerobia|contig_22.g2360;K_aerobia|contig_22.g2361;K_aerobia|contig_25.g2486;K_aerobia|contig_25.g2487;K_aerobia|contig_26.g2786;K_aerobia|contig_26.g2787;K_aerobia|contig_26.g2788;K_aerobia|contig_26.g2789;K_aerobia|cont…
cluster9	10	N/A	N/A	K_aerobia|contig_21.g1921;K_aerobia|contig_1.g223;K_aerobia|contig_22.g2271;K_aerobia|contig_30.g3333;K_aerobia|contig_8.g4191;K_aerobia|contig_9.g4406;K_aerobia|contig_19.g1586;K_aerobia|contig_19.g1587;K_aerobia|contig_8.g4171;K_aerobia|contig_19.g1588
cluster10	10	P26642	GO:0003746; F:translation elongation factor activity; IEA:UniProtKB-KW	K_aerobia|contig_21.g2028;K_aerobia|contig_21.g2027;K_aerobia|contig_21.g2029;K_aerobia|contig_21.g2112;K_aerobia|contig_21.g2113;K_aerobia|contig_21.g2114;K_aerobia|contig_22.g2270;K_aerobia|contig_3.g3172;K_aerobia|contig_8.g4172;K_aerobia|contig_8.g4190
cluster11	10	P54007	GO:0016491; F:oxidoreductase activity; IEA:InterPro	K_aerobia|contig_22.g2301;K_aerobia|contig_13.g807;K_aerobia|contig_19.g1796;K_aerobia|contig_21.g2166;K_aerobia|contig_22.g2178;K_aerobia|contig_25.g2779;K_aerobia|contig_8.g4099;K_aerobia|contig_9.g4455;K_aerobia|contig_9.g4552;K_aerobia|scaffold_15.g4558
cluster15	9	Q99315	GO:0032197; P:transposition, RNA-mediated; ISS:SGD	K_aerobia|contig_8.g4179;K_aerobia|contig_3.g2918;K_aerobia|contig_3.g2919;K_aerobia|contig_8.g4180;K_aerobia|contig_30.g3341;K_aerobia|contig_4.g3782;K_aerobia|scaffold_15.g4827;K_aerobia|contig_30.g3340;K_aerobia|contig_30.g3342
cluster17	7	N/A	N/A	K_aerobia|contig_3.g2902;K_aerobia|contig_14.g1174;K_aerobia|contig_25.g2488;K_aerobia|scaffold_15.g4868;K_aerobia|contig_25.g2433;K_aerobia|scaffold_15.g4870;K_aerobia|scaffold_15.g4869
cluster22	6	N/A	N/A	K_aerobia|contig_13.g319;K_aerobia|contig_30.g3682;K_aerobia|contig_21.g2167;K_aerobia|contig_22.g2176;K_aerobia|contig_3.g2797;K_aerobia|contig_8.g4097
cluster23	6	Q02899	GO:0052690; F:trichloro-p-hydroquinone reductive dehalogenase activity; IEA:UniProtKB-EC	K_aerobia|contig_3.g2937;K_aerobia|contig_13.g564;K_aerobia|contig_3.g2903;K_aerobia|contig_3.g2926;K_aerobia|contig_3.g2936;K_aerobia|contig_3.g2904
cluster30	5	P39003	GO:0055085; P:transmembrane transport; TAS:SGD	K_aerobia|contig_30.g3216;K_aerobia|contig_13.g806;K_aerobia|contig_14.g1204;K_aerobia|contig_9.g4550;K_aerobia|scaffold_15.g4559
cluster34	5	Q12140	N/A	K_aerobia|contig_21.g1820;K_aerobia|contig_21.g1816;K_aerobia|contig_21.g1817;K_aerobia|contig_21.g1818;K_aerobia|contig_21.g1819
cluster56	4	N/A	N/A	K_aerobia|contig_25.g2783;K_aerobia|contig_13.g811;K_aerobia|contig_1.g1;K_aerobia|contig_23.g2362
cluster61	4	N/A	N/A	K_aerobia|contig_19.g1751;K_aerobia|contig_19.g1749;K_aerobia|contig_8.g4117;K_aerobia|contig_8.g4118
cluster79	4	F2QZ65	GO:0071555; P:cell wall organization; IEA:UniProtKB-KW	K_aerobia|contig_9.g4349;K_aerobia|contig_14.g884;K_aerobia|contig_14.g885;K_aerobia|contig_14.g886
cluster137	3	P39548	GO:0016050; P:vesicle organization; IBA:GO_Central	K_aerobia|contig_14.g843;K_aerobia|contig_14.g844;K_aerobia|contig_14.g997
cluster139	3	N/A	N/A	K_aerobia|contig_30.g3440;K_aerobia|contig_30.g3441;K_aerobia|contig_30.g3442
cluster142	3	N/A	N/A	K_aerobia|contig_25.g2532;K_aerobia|contig_21.g1914;K_aerobia|contig_21.g1916
cluster143	3	P05467	N/A	K_aerobia|contig_1.g309;K_aerobia|contig_17.g1512;K_aerobia|contig_4.g3696
cluster146	3	Q8CHK7	GO:0003955; F:NAD(P)H dehydrogenase (quinone) activity; IEA:UniProtKB-EC	K_aerobia|contig_4.g3879;K_aerobia|contig_25.g2607;K_aerobia|contig_4.g3878
cluster156	3	N/A	N/A	K_aerobia|contig_30.g3557;K_aerobia|contig_30.g3558;K_aerobia|contig_30.g3559
cluster158	3	N/A	N/A	K_aerobia|contig_21.g1802;K_aerobia|contig_23.g2366;K_aerobia|contig_8.g4321
cluster546	2	P36008	GO:0006414; P:translational elongation; IDA:SGD	K_aerobia|contig_25.g2758;K_aerobia|contig_25.g2757
cluster547	2	N/A	N/A	K_aerobia|contig_25.g2681;K_aerobia|contig_30.g3357
cluster548	2	P32807	GO:0000723; P:telomere maintenance; IMP:SGD	K_aerobia|contig_8.g4096;K_aerobia|contig_25.g2392
cluster549	2	P12383	GO:0006351; P:transcription, DNA-templated; IEA:InterPro	K_aerobia|contig_14.g893;K_aerobia|contig_14.g892
cluster550	2	N/A	N/A	K_aerobia|contig_4.g4084;K_aerobia|contig_21.g1805
cluster551	2	N/A	N/A	K_aerobia|contig_8.g4119;K_aerobia|contig_19.g1750
cluster552	2	Q12531	GO:0003676; F:nucleic acid binding; IEA:InterPro	K_aerobia|contig_13.g510;K_aerobia|contig_19.g1579
cluster553	2	P53912	GO:1901426; P:response to furfural; IMP:SGD	K_aerobia|contig_17.g1271;K_aerobia|contig_3.g3204
cluster554	2	P22313	GO:0090729; F:toxin activity; IEA:UniProtKB-KW	K_aerobia|contig_4.g4079;K_aerobia|contig_4.g4080
cluster555	2	N/A	N/A	K_aerobia|contig_26.g2785;K_aerobia|contig_23.g2387
cluster556	2	N/A	N/A	K_aerobia|contig_4.g4082;K_aerobia|contig_21.g1807
cluster557	2	Q6FRT5	GO:0006855; P:drug transmembrane transport; IMP:CGD	K_aerobia|contig_3.g3200;K_aerobia|contig_21.g1898
cluster558	2	Q03674	GO:0006650; P:glycerophospholipid metabolic process; IDA:SGD	K_aerobia|contig_1.g51;K_aerobia|contig_1.g52
cluster559	2	N/A	N/A	K_aerobia|contig_1.g86;K_aerobia|contig_17.g1304
cluster560	2	P53918	GO:0006810; P:transport; ISS:SGD	K_aerobia|contig_22.g2291;K_aerobia|contig_1.g94
cluster561	2	Q876L2	GO:0008374; F:O-acyltransferase activity; IEA:InterPro	K_aerobia|contig_22.g2323;K_aerobia|contig_23.g2372
cluster562	2	N/A	N/A	K_aerobia|contig_21.g1806;K_aerobia|contig_4.g4083
cluster563	2	N/A	N/A	K_aerobia|contig_25.g2388;K_aerobia|scaffold_15.g5207
cluster564	2	N/A	N/A	K_aerobia|contig_25.g2506;K_aerobia|contig_25.g2504
cluster565	2	P53912	GO:1901426; P:response to furfural; IMP:SGD	K_aerobia|contig_1.g55;K_aerobia|scaffold_15.g5113
cluster566	2	N/A	N/A	K_aerobia|contig_1.g77;K_aerobia|scaffold_15.g4947
cluster567	2	O57043	GO:0039616; C:T=2 icosahedral viral capsid; IEA:UniProtKB-KW	K_aerobia|contig_13.g497;K_aerobia|contig_3.g3136
cluster568	2	N/A	N/A	K_aerobia|contig_30.g3438;K_aerobia|contig_30.g3439
cluster569	2	N/A	N/A	K_aerobia|contig_30.g3207;K_aerobia|contig_19.g1799

## Sheet: KAS288C bio_molecular function 
Biological processes				Molecular function				Cellular component
GO:0000128	flocculation	1		GO:0003676	nucleic acid binding	1		GO:0005575	cellular_component	1
GO:0006139	nucleobase-containing compound metabolic process	3		GO:0016491	oxidoreductase activity	1		GO:0019012	virion	1
GO:0006259	DNA metabolic process	1		GO:0016740	transferase activity	1
GO:0006281	DNA repair	1
GO:0006396	RNA processing	1
GO:0006412	translation	2
GO:0006464	cellular protein modification process	1
GO:0006518	peptide metabolic process	2
GO:0006725	cellular aromatic compound metabolic process	3
GO:0006793	phosphorus metabolic process	2
GO:0006807	nitrogen compound metabolic process	5
GO:0006810	transport	2
GO:0006996	organelle organization	3
GO:0007049	cell cycle	1
GO:0008150	biological_process	7
GO:0008152	metabolic process	7
GO:0008643	carbohydrate transport	1
GO:0009987	cellular process	5
GO:0015074	DNA integration	1
GO:0015893	drug transport	1
GO:0016043	cellular component organization	1
GO:0016050	vesicle organization	1
GO:0016070	RNA metabolic process	3
GO:0019538	protein metabolic process	2
GO:0022411	cellular component disassembly	1
GO:0032196	transposition	1
GO:0042710	biofilm formation	1
GO:0043170	macromolecule metabolic process	6
GO:0043603	cellular amide metabolic process	2
GO:0044237	cellular metabolic process	5
GO:0044238	primary metabolic process	5
GO:0044255	cellular lipid metabolic process	1
GO:0045229	external encapsulating structure organization	1
GO:0046483	heterocycle metabolic process	3
GO:0050896	response to stimulus	1
GO:0051179	localization	1
GO:0051234	establishment of localization	1
GO:0051276	chromosome organization	3
GO:0065007	biological regulation	2
GO:0071555	cell wall organization	3

## Sheet: K. aerobia unique vs EC1118
# cluster_name	protein_number	swiss_prot_id	go_annotation	protein_list
cluster2	50	N/A	N/A	K_aerobia|contig_3.g2897;K_aerobia|contig_13.g836;K_aerobia|contig_14.g1313;K_aerobia|contig_14.g1315;K_aerobia|contig_14.g838;K_aerobia|contig_17.g1323;K_aerobia|contig_21.g1881;K_aerobia|contig_21.g2262;K_aerobia|contig_22.g2269;K_aerobia|contig_23.g2462;K_aerobia|contig_25.g2487;K_aerobia|contig_25.g2604;K_aerobia|contig_25.g2606;K_aerobia|contig_25.g2607;K_aerobia|contig_25.g2882;K_aerobia|co…
cluster3	28	Q99315	GO:0032197; P:transposition, RNA-mediated; ISS:SGD	K_aerobia|contig_25.g2587;K_aerobia|contig_14.g1220;K_aerobia|contig_21.g2000;K_aerobia|contig_3.g3007;K_aerobia|scaffold_15.g5076;K_aerobia|scaffold_15.g5078;K_aerobia|contig_1.g226;K_aerobia|contig_30.g3410;K_aerobia|contig_4.g3924;K_aerobia|contig_8.g4459;K_aerobia|scaffold_15.g5016;K_aerobia|contig_13.g447;K_aerobia|contig_17.g1539;K_aerobia|contig_1.g86;K_aerobia|contig_1.g87;K_aerobia|conti…
cluster4	27	P39712	GO:0000501; P:flocculation via cell wall protein-carbohydrate interaction; IMP:SGD	K_aerobia|contig_25.g2586;K_aerobia|contig_13.g354;K_aerobia|contig_13.g386;K_aerobia|contig_13.g418;K_aerobia|contig_17.g1550;K_aerobia|contig_25.g2585;K_aerobia|contig_26.g2886;K_aerobia|contig_26.g2887;K_aerobia|contig_26.g2889;K_aerobia|contig_26.g2890;K_aerobia|contig_30.g3614;K_aerobia|contig_30.g3615;K_aerobia|contig_4.g3873;K_aerobia|contig_8.g4447;K_aerobia|scaffold_15.g5275;K_aerobia|sc…
cluster7	11	N/A	N/A	K_aerobia|contig_1.g231;K_aerobia|contig_1.g229;K_aerobia|contig_21.g2004;K_aerobia|contig_22.g2363;K_aerobia|contig_30.g3457;K_aerobia|contig_8.g4359;K_aerobia|contig_9.g4584;K_aerobia|contig_8.g4339;K_aerobia|contig_19.g1655;K_aerobia|contig_19.g1656;K_aerobia|contig_19.g1657
cluster8	11	P10978	GO:0015074; P:DNA integration; IEA:InterPro	K_aerobia|contig_3.g3024;K_aerobia|contig_3.g3026;K_aerobia|contig_8.g4347;K_aerobia|contig_8.g4348;K_aerobia|scaffold_15.g5034;K_aerobia|contig_4.g3925;K_aerobia|contig_30.g3441;K_aerobia|contig_30.g3466;K_aerobia|contig_30.g3467;K_aerobia|contig_30.g3465;K_aerobia|contig_3.g3025
cluster9	10	P42936	GO:0006414; P:translational elongation; IBA:GO_Central	K_aerobia|contig_8.g4340;K_aerobia|contig_21.g2115;K_aerobia|contig_21.g2116;K_aerobia|contig_21.g2117;K_aerobia|contig_21.g2203;K_aerobia|contig_21.g2204;K_aerobia|contig_21.g2205;K_aerobia|contig_22.g2362;K_aerobia|contig_3.g3288;K_aerobia|contig_8.g4358
cluster10	10	P53912	GO:1901426; P:response to furfural; IMP:SGD	K_aerobia|contig_8.g4263;K_aerobia|contig_13.g834;K_aerobia|contig_19.g1874;K_aerobia|contig_21.g2258;K_aerobia|contig_22.g2270;K_aerobia|contig_22.g2394;K_aerobia|contig_25.g2881;K_aerobia|contig_9.g4634;K_aerobia|contig_9.g4740;K_aerobia|scaffold_15.g4747
cluster20	6	P41816	GO:0006915; P:apoptotic process; IMP:SGD	K_aerobia|contig_3.g3033;K_aerobia|contig_13.g584;K_aerobia|contig_3.g3008;K_aerobia|contig_3.g3009;K_aerobia|contig_3.g3043;K_aerobia|contig_3.g3044
cluster24	5	F2QZ65	GO:0071555; P:cell wall organization; IEA:UniProtKB-KW	K_aerobia|contig_14.g920;K_aerobia|contig_14.g918;K_aerobia|contig_14.g919;K_aerobia|contig_14.g921;K_aerobia|contig_9.g4525
cluster26	5	P08640	GO:0090606; P:single-species surface biofilm formation; IMP:SGD	K_aerobia|contig_21.g1896;K_aerobia|contig_21.g1894;K_aerobia|contig_21.g1895;K_aerobia|contig_21.g1897;K_aerobia|contig_21.g1898
cluster27	5	A6ZT02	GO:0008643; P:carbohydrate transport; IEA:UniProtKB-KW	K_aerobia|contig_9.g4738;K_aerobia|contig_13.g833;K_aerobia|contig_14.g1251;K_aerobia|contig_30.g3333;K_aerobia|scaffold_15.g4748
cluster28	5	N/A	N/A	K_aerobia|contig_19.g1828;K_aerobia|contig_19.g1825;K_aerobia|contig_19.g1827;K_aerobia|contig_8.g4282;K_aerobia|contig_8.g4283
cluster43	4	N/A	N/A	K_aerobia|contig_1.g88;K_aerobia|contig_17.g1358;K_aerobia|contig_4.g4054;K_aerobia|contig_30.g3758
cluster51	4	N/A	N/A	K_aerobia|contig_30.g3687;K_aerobia|contig_30.g3688;K_aerobia|contig_30.g3689;K_aerobia|contig_30.g3482
cluster68	4	P39548	GO:0016050; P:vesicle organization; IBA:GO_Central	K_aerobia|contig_14.g873;K_aerobia|contig_14.g1039;K_aerobia|contig_14.g872;K_aerobia|contig_14.g874
cluster104	3	Q8CHK7	GO:0003955; F:NAD(P)H dehydrogenase (quinone) activity; IEA:UniProtKB-EC	K_aerobia|contig_4.g4030;K_aerobia|contig_25.g2708;K_aerobia|contig_4.g4029
cluster106	3	N/A	N/A	K_aerobia|contig_14.g841;K_aerobia|contig_1.g7;K_aerobia|contig_21.g1885
cluster108	3	N/A	N/A	K_aerobia|contig_30.g3566;K_aerobia|contig_30.g3567;K_aerobia|contig_30.g3568
cluster127	3	Q08322	GO:0031505; P:fungal-type cell wall organization; IBA:GO_Central	K_aerobia|contig_22.g2429;K_aerobia|contig_9.g4739;K_aerobia|contig_22.g2430
cluster301	2	A6ZTR3	GO:0006298; P:mismatch repair; IEA:InterPro	K_aerobia|contig_22.g2434;K_aerobia|contig_21.g2170
cluster302	2	P32335	GO:0008380; P:RNA splicing; IEA:UniProtKB-KW	K_aerobia|contig_13.g585;K_aerobia|contig_3.g3185
cluster303	2	O57043	GO:0039616; C:T=2 icosahedral viral capsid; IEA:UniProtKB-KW	K_aerobia|contig_3.g3252;K_aerobia|contig_13.g514
cluster304	2	N/A	N/A	K_aerobia|contig_1.g79;K_aerobia|scaffold_15.g5162
cluster305	2	N/A	N/A	K_aerobia|contig_23.g2485;K_aerobia|contig_26.g2885
cluster306	2	Q9P6J7	GO:0006855; P:drug transmembrane transport; IBA:GO_Central	K_aerobia|contig_19.g1870;K_aerobia|contig_19.g1871
cluster307	2	Q12531	GO:0003676; F:nucleic acid binding; IEA:InterPro	K_aerobia|contig_19.g1648;K_aerobia|contig_13.g527
cluster308	2	P53912	GO:1901426; P:response to furfural; IMP:SGD	K_aerobia|contig_3.g3321;K_aerobia|contig_17.g1324
cluster309	2	N/A	N/A	K_aerobia|contig_25.g2783;K_aerobia|contig_30.g3483
cluster310	2	N/A	N/A	K_aerobia|contig_21.g1883;K_aerobia|contig_4.g4245
cluster311	2	P38124	GO:0015903; P:fluconazole transport; IBA:GO_Central	K_aerobia|contig_21.g1981;K_aerobia|contig_3.g3317
cluster312	2	Q6CUB4	GO:0000723; P:telomere maintenance; IEA:EnsemblFungi	K_aerobia|contig_25.g2488;K_aerobia|contig_8.g4259
cluster313	2	N/A	N/A	K_aerobia|contig_21.g1884;K_aerobia|contig_4.g4244
cluster314	2	N/A	N/A	K_aerobia|contig_30.g3458;K_aerobia|contig_1.g230
cluster315	2	N/A	N/A	K_aerobia|contig_30.g3324;K_aerobia|contig_19.g1877
cluster316	2	N/A	N/A	K_aerobia|contig_17.g1576;K_aerobia|contig_1.g321
cluster317	2	N/A	N/A	K_aerobia|contig_8.g4284;K_aerobia|contig_19.g1826
cluster318	2	N/A	N/A	K_aerobia|contig_9.g4691;K_aerobia|contig_9.g4692
cluster319	2	P35201	GO:0007052; P:mitotic spindle organization; IMP:SGD	K_aerobia|contig_9.g4601;K_aerobia|contig_3.g3018
cluster320	2	P33200	GO:0006351; P:transcription, DNA-templated; IEA:InterPro	K_aerobia|contig_14.g927;K_aerobia|contig_14.g928
cluster321	2	P38749	GO:0006357; P:regulation of transcription by RNA polymerase II; IDA:SGD	K_aerobia|contig_9.g4603;K_aerobia|contig_3.g2972
cluster322	2	N/A	N/A	K_aerobia|contig_13.g576;K_aerobia|contig_13.g577
cluster323	2	P53918	GO:0006810; P:transport; ISS:SGD	K_aerobia|contig_1.g97;K_aerobia|contig_22.g2383
cluster324	2	N/A	N/A	K_aerobia|contig_30.g3456;K_aerobia|contig_30.g3455
cluster325	2	N/A	N/A	K_aerobia|contig_30.g3565;K_aerobia|contig_30.g3564
cluster326	2	P32562	GO:0070194; P:synaptonemal complex disassembly; IGI:SGD	K_aerobia|scaffold_15.g4984;K_aerobia|contig_14.g1144
cluster327	2	Q08732	GO:0006468; P:protein phosphorylation; IBA:GO_Central	K_aerobia|contig_30.g3729;K_aerobia|contig_21.g2086
cluster328	2	Q03674	GO:0006650; P:glycerophospholipid metabolic process; IDA:SGD	K_aerobia|contig_1.g53;K_aerobia|contig_1.g54
cluster329	2	P53912	GO:1901426; P:response to furfural; IMP:SGD	K_aerobia|scaffold_15.g5332;K_aerobia|contig_1.g57
cluster330	2	N/A	N/A	K_aerobia|contig_4.g4246;K_aerobia|contig_21.g1882
cluster331	2	A6ZZG0	GO:0071555; P:cell wall organization; IEA:UniProtKB-KW	K_aerobia|contig_4.g4148;K_aerobia|contig_4.g4149
cluster332	2	Q12267	GO:0070058; P:tRNA gene clustering; IMP:SGD	K_aerobia|scaffold_15.g5072;K_aerobia|contig_8.g4355
cluster333	2	P36008	GO:0006414; P:translational elongation; IDA:SGD	K_aerobia|contig_25.g2858;K_aerobia|contig_25.g2859
cluster334	2	Q876L2	GO:0008374; F:O-acyltransferase activity; IEA:InterPro	K_aerobia|contig_22.g2420;K_aerobia|contig_23.g2470

## Sheet: KAEC1118 bio_molecular function
Biological processes				Molecular function				Cellular component
GO:0000128	flocculation	1		GO:0003676	nucleic acid binding	1		GO:0005575	cellular_component	1
GO:0006139	nucleobase-containing compound metabolic process	3		GO:0016491	oxidoreductase activity	1		GO:0019012	virion	1
GO:0006259	DNA metabolic process	1		GO:0016740	transferase activity	1
GO:0006281	DNA repair	1
GO:0006396	RNA processing	1
GO:0006412	translation	2
GO:0006464	cellular protein modification process	1
GO:0006518	peptide metabolic process	2
GO:0006725	cellular aromatic compound metabolic process	3
GO:0006793	phosphorus metabolic process	2
GO:0006807	nitrogen compound metabolic process	5
GO:0006810	transport	2
GO:0006996	organelle organization	3
GO:0007049	cell cycle	1
GO:0008150	biological_process	7
GO:0008152	metabolic process	7
GO:0008643	carbohydrate transport	1
GO:0009987	cellular process	5
GO:0015074	DNA integration	1
GO:0015893	drug transport	1
GO:0016043	cellular component organization	1
GO:0016050	vesicle organization	1
GO:0016070	RNA metabolic process	3
GO:0019538	protein metabolic process	2
GO:0022411	cellular component disassembly	1
GO:0032196	transposition	1
GO:0042710	biofilm formation	1
GO:0043170	macromolecule metabolic process	6
GO:0043603	cellular amide metabolic process	2
GO:0044237	cellular metabolic process	5
GO:0044238	primary metabolic process	5
GO:0044255	cellular lipid metabolic process	1
GO:0045229	external encapsulating structure organization	1
GO:0046483	heterocycle metabolic process	3
GO:0050896	response to stimulus	1
GO:0051179	localization	1
GO:0051234	establishment of localization	1
GO:0051276	chromosome organization	3
GO:0065007	biological regulation	2
GO:0071555	cell wall organization	3

## Sheet: K. servazzii unique vs S288C
# cluster_name	protein_number	swiss_prot_id	go_annotation	protein_list
cluster2	36	P40434	GO:0004386; F:helicase activity; ISS:SGD	K_servazzii|contig_22.g1933;K_servazzii|contig_25.g2371;K_servazzii|contig_17.g1479;K_servazzii|scaffold_20.g4800;K_servazzii|contig_10.g2;K_servazzii|contig_12.g122;K_servazzii|contig_12.g124;K_servazzii|contig_12.g615;K_servazzii|contig_14.g618;K_servazzii|contig_15.g1335;K_servazzii|contig_21.g1481;K_servazzii|contig_22.g1712;K_servazzii|contig_23.g1935;K_servazzii|contig_25.g2784;K_servazzii|…
cluster5	31	P38688	GO:0006616; P:SRP-dependent cotranslational protein targeting to membrane, translocation; IDA:SGD	K_servazzii|contig_6.g4026;K_servazzii|contig_10.g4;K_servazzii|contig_14.g620;K_servazzii|contig_15.g1330;K_servazzii|contig_15.g1333;K_servazzii|contig_21.g1480;K_servazzii|contig_21.g1708;K_servazzii|contig_22.g1714;K_servazzii|contig_22.g1715;K_servazzii|contig_22.g1932;K_servazzii|contig_24.g2367;K_servazzii|contig_28.g2801;K_servazzii|contig_4.g3295;K_servazzii|contig_4.g3297;K_servazzii|co…
cluster6	23	P39712	GO:0000501; P:flocculation via cell wall protein-carbohydrate interaction; IMP:SGD	K_servazzii|contig_28.g3126;K_servazzii|contig_25.g2718;K_servazzii|contig_4.g3223;K_servazzii|contig_23.g1995;K_servazzii|contig_10.g32;K_servazzii|contig_10.g33;K_servazzii|contig_21.g1659;K_servazzii|contig_21.g1660;K_servazzii|contig_22.g1737;K_servazzii|contig_22.g1738;K_servazzii|contig_22.g1930;K_servazzii|contig_23.g2005;K_servazzii|contig_23.g2071;K_servazzii|contig_23.g2072;K_servazzii|…
cluster9	13	Q02895	GO:0006081; P:cellular aldehyde metabolic process; ISS:SGD	K_servazzii|contig_28.g3212;K_servazzii|contig_10.g1;K_servazzii|contig_12.g616;K_servazzii|contig_14.g617;K_servazzii|contig_22.g1711;K_servazzii|contig_23.g1934;K_servazzii|contig_25.g2786;K_servazzii|contig_28.g2787;K_servazzii|contig_28.g2789;K_servazzii|contig_28.g3214;K_servazzii|contig_5.g3700;K_servazzii|contig_6.g4022;K_servazzii|contig_9.g4440
cluster13	10	N/A	N/A	K_servazzii|contig_15.g1169;K_servazzii|contig_15.g1203;K_servazzii|contig_21.g1555;K_servazzii|contig_22.g1837;K_servazzii|contig_24.g2152;K_servazzii|contig_25.g2474;K_servazzii|contig_28.g3129;K_servazzii|contig_4.g3350;K_servazzii|contig_5.g3921;K_servazzii|contig_22.g1839
cluster16	8	P53912	GO:1901426; P:response to furfural; IMP:SGD	K_servazzii|contig_9.g4791;K_servazzii|contig_14.g1084;K_servazzii|contig_15.g1226;K_servazzii|contig_21.g1707;K_servazzii|contig_22.g1808;K_servazzii|contig_22.g1931;K_servazzii|contig_24.g2366;K_servazzii|contig_4.g3220
cluster23	6	N/A	N/A	K_servazzii|contig_4.g3351;K_servazzii|contig_15.g1204;K_servazzii|contig_21.g1572;K_servazzii|contig_22.g1838;K_servazzii|contig_24.g2153;K_servazzii|contig_28.g3128
cluster30	5	P08640	GO:0090606; P:single-species surface biofilm formation; IMP:SGD	K_servazzii|contig_9.g4459;K_servazzii|contig_9.g4455;K_servazzii|contig_9.g4456;K_servazzii|contig_9.g4457;K_servazzii|contig_9.g4458
cluster68	4	Q03558	GO:0006915; P:apoptotic process; IMP:SGD	K_servazzii|contig_23.g2064;K_servazzii|contig_12.g371;K_servazzii|contig_22.g1776;K_servazzii|contig_25.g2497
cluster78	4	P39003	GO:0055085; P:transmembrane transport; TAS:SGD	K_servazzii|contig_4.g3224;K_servazzii|contig_12.g126;K_servazzii|contig_14.g1021;K_servazzii|contig_15.g1328
cluster86	4	F2QZ65	GO:0071555; P:cell wall organization; IEA:UniProtKB-KW	K_servazzii|contig_14.g694;K_servazzii|contig_14.g693;K_servazzii|contig_15.g1108;K_servazzii|contig_15.g1109
cluster90	4	N/A	N/A	K_servazzii|contig_21.g1504;K_servazzii|contig_6.g4070;K_servazzii|contig_14.g989;K_servazzii|contig_5.g3752
cluster92	4	N/A	N/A	K_servazzii|contig_5.g4020;K_servazzii|contig_23.g1937;K_servazzii|contig_28.g2792;K_servazzii|contig_9.g4443
cluster172	3	Q7LHG5	GO:0032197; P:transposition, RNA-mediated; ISS:SGD	K_servazzii|contig_15.g1173;K_servazzii|contig_15.g1178;K_servazzii|contig_21.g1505
cluster184	3	N/A	N/A	K_servazzii|contig_21.g1502;K_servazzii|contig_24.g2320;K_servazzii|contig_5.g3988
cluster191	3	N/A	N/A	K_servazzii|scaffold_20.g5071;K_servazzii|contig_9.g4560;K_servazzii|contig_9.g4592
cluster202	3	P05467	N/A	K_servazzii|contig_25.g2370;K_servazzii|contig_12.g121;K_servazzii|contig_24.g2074
cluster203	3	P10978	GO:0015074; P:DNA integration; IEA:InterPro	K_servazzii|contig_22.g1844;K_servazzii|contig_5.g3930;K_servazzii|contig_5.g3931
cluster997	2	N/A	N/A	K_servazzii|contig_5.g3710;K_servazzii|contig_12.g266
cluster998	2	P12383	GO:0006351; P:transcription, DNA-templated; IEA:InterPro	K_servazzii|contig_14.g700;K_servazzii|contig_14.g701
cluster999	2	P22313	GO:0090729; F:toxin activity; IEA:UniProtKB-KW	K_servazzii|contig_28.g2809;K_servazzii|contig_28.g2808
cluster1000	2	Q99315	GO:0032197; P:transposition, RNA-mediated; ISS:SGD	K_servazzii|contig_25.g2558;K_servazzii|contig_21.g1483
cluster1001	2	Q6FRT5	GO:0006855; P:drug transmembrane transport; IMP:CGD	K_servazzii|contig_25.g2781;K_servazzii|contig_9.g4543
cluster1002	2	P53918	GO:0006810; P:transport; ISS:SGD	K_servazzii|contig_22.g1819;K_servazzii|contig_5.g3789
cluster1003	2	N/A	N/A	K_servazzii|contig_28.g2798;K_servazzii|contig_5.g3705
cluster1004	2	N/A	N/A	K_servazzii|contig_5.g3987;K_servazzii|contig_24.g2321
cluster1005	2	N/A	N/A	K_servazzii|contig_25.g2489;K_servazzii|contig_25.g2488
cluster1006	2	N/A	N/A	K_servazzii|contig_14.g621;K_servazzii|contig_28.g2806
cluster1007	2	N/A	N/A	K_servazzii|contig_28.g2799;K_servazzii|contig_15.g1332
cluster1008	2	N/A	N/A	K_servazzii|contig_4.g3452;K_servazzii|contig_4.g3453
cluster1009	2	Q02899	GO:0052690; F:trichloro-p-hydroquinone reductive dehalogenase activity; IEA:UniProtKB-EC	K_servazzii|contig_21.g1482;K_servazzii|contig_5.g4019
cluster1010	2	Q8CHK7	GO:0003955; F:NAD(P)H dehydrogenase (quinone) activity; IEA:UniProtKB-EC	K_servazzii|contig_28.g3011;K_servazzii|contig_6.g4235
cluster1011	2	N/A	N/A	K_servazzii|scaffold_20.g5211;K_servazzii|contig_5.g3774
cluster1012	2	N/A	N/A	K_servazzii|contig_21.g1556;K_servazzii|contig_28.g3127
cluster1013	2	Q3E827	GO:0055072; P:iron ion homeostasis; IMP:SGD	K_servazzii|contig_21.g1643;K_servazzii|contig_9.g4703
cluster1014	2	N/A	N/A	K_servazzii|contig_5.g3932;K_servazzii|contig_28.g3124
cluster1015	2	A6ZZG0	GO:0071555; P:cell wall organization; IEA:UniProtKB-KW	K_servazzii|contig_28.g2898;K_servazzii|contig_28.g2899
cluster1016	2	N/A	N/A	K_servazzii|contig_15.g1282;K_servazzii|contig_15.g1222
cluster1017	2	Q9P7U2	GO:0071805; P:potassium ion transmembrane transport; ISO:PomBase	K_servazzii|contig_28.g2800;K_servazzii|contig_15.g1331
cluster1018	2	P53174	GO:0016192; P:vesicle-mediated transport; IEA:UniProtKB-KW	K_servazzii|contig_14.g651;K_servazzii|contig_14.g650

## Sheet: KS_S288C bio_molecular function
Biological processes				Molecular function				Cellular component
GO:0000128	flocculation	1		GO:0004386	helicase activity	1		No data found
GO:0006081	cellular aldehyde metabolic process	1		GO:0016491	oxidoreductase activity	2
GO:0006139	nucleobase-containing compound metabolic process	1
GO:0006725	cellular aromatic compound metabolic process	1
GO:0006807	nitrogen compound metabolic process	1
GO:0006810	transport	4
GO:0006811	ion transport	1
GO:0008150	biological_process	4
GO:0008152	metabolic process	1
GO:0009987	cellular process	3
GO:0015031	protein transport	1
GO:0015074	DNA integration	1
GO:0015893	drug transport	1
GO:0016043	cellular component organization	1
GO:0016070	RNA metabolic process	1
GO:0016192	vesicle-mediated transport	1
GO:0032196	transposition	2
GO:0042710	biofilm formation	1
GO:0043170	macromolecule metabolic process	1
GO:0044237	cellular metabolic process	1
GO:0044238	primary metabolic process	1
GO:0046483	heterocycle metabolic process	1
GO:0050896	response to stimulus	1
GO:0051179	localization	2
GO:0051234	establishment of localization	3
GO:0051641	cellular localization	1
GO:0065007	biological regulation	1
GO:0071555	cell wall organization	2

## Sheet: K. servazzii unique vs EC1118
# cluster_name	protein_number	swiss_prot_id	go_annotation	protein_list
cluster2	31	P38688	GO:0006616; P:SRP-dependent cotranslational protein targeting to membrane, translocation; IDA:SGD	K_servazzii|contig_6.g4026;K_servazzii|contig_10.g4;K_servazzii|contig_14.g620;K_servazzii|contig_15.g1330;K_servazzii|contig_15.g1333;K_servazzii|contig_21.g1480;K_servazzii|contig_21.g1708;K_servazzii|contig_22.g1714;K_servazzii|contig_22.g1715;K_servazzii|contig_22.g1932;K_servazzii|contig_24.g2367;K_servazzii|contig_28.g2801;K_servazzii|contig_4.g3295;K_servazzii|contig_4.g3297;K_servazzii|co…
cluster3	23	P38894	GO:0000501; P:flocculation via cell wall protein-carbohydrate interaction; IMP:SGD	K_servazzii|contig_23.g1995;K_servazzii|contig_10.g32;K_servazzii|contig_10.g33;K_servazzii|contig_21.g1659;K_servazzii|contig_21.g1660;K_servazzii|contig_22.g1737;K_servazzii|contig_22.g1738;K_servazzii|contig_22.g1930;K_servazzii|contig_23.g2005;K_servazzii|contig_23.g2071;K_servazzii|contig_23.g2072;K_servazzii|contig_23.g2073;K_servazzii|contig_25.g2718;K_servazzii|contig_28.g3126;K_servazzii…
cluster5	17	Q99315	GO:0032197; P:transposition, RNA-mediated; ISS:SGD	K_servazzii|contig_12.g563;K_servazzii|contig_10.g18;K_servazzii|contig_15.g1130;K_servazzii|contig_15.g1173;K_servazzii|contig_15.g1174;K_servazzii|contig_15.g1178;K_servazzii|contig_21.g1505;K_servazzii|contig_25.g2558;K_servazzii|contig_5.g3781;K_servazzii|scaffold_20.g5039;K_servazzii|scaffold_20.g5064;K_servazzii|scaffold_20.g5065;K_servazzii|scaffold_20.g5066;K_servazzii|contig_21.g1483;K_s…
cluster7	13	Q02895	GO:0006081; P:cellular aldehyde metabolic process; ISS:SGD	K_servazzii|contig_28.g3212;K_servazzii|contig_10.g1;K_servazzii|contig_12.g616;K_servazzii|contig_14.g617;K_servazzii|contig_22.g1711;K_servazzii|contig_23.g1934;K_servazzii|contig_25.g2786;K_servazzii|contig_28.g2787;K_servazzii|contig_28.g2789;K_servazzii|contig_28.g3214;K_servazzii|contig_5.g3700;K_servazzii|contig_6.g4022;K_servazzii|contig_9.g4440
cluster9	10	N/A	N/A	K_servazzii|contig_15.g1169;K_servazzii|contig_15.g1203;K_servazzii|contig_21.g1555;K_servazzii|contig_22.g1837;K_servazzii|contig_24.g2152;K_servazzii|contig_25.g2474;K_servazzii|contig_28.g3129;K_servazzii|contig_4.g3350;K_servazzii|contig_5.g3921;K_servazzii|contig_22.g1839
cluster14	8	P53912	GO:1901426; P:response to furfural; IMP:SGD	K_servazzii|contig_9.g4791;K_servazzii|contig_14.g1084;K_servazzii|contig_15.g1226;K_servazzii|contig_21.g1707;K_servazzii|contig_22.g1808;K_servazzii|contig_22.g1931;K_servazzii|contig_24.g2366;K_servazzii|contig_4.g3220
cluster19	6	N/A	N/A	K_servazzii|contig_4.g3351;K_servazzii|contig_15.g1204;K_servazzii|contig_21.g1572;K_servazzii|contig_22.g1838;K_servazzii|contig_24.g2153;K_servazzii|contig_28.g3128
cluster26	5	P08640	GO:0090606; P:single-species surface biofilm formation; IMP:SGD	K_servazzii|contig_9.g4459;K_servazzii|contig_9.g4455;K_servazzii|contig_9.g4456;K_servazzii|contig_9.g4457;K_servazzii|contig_9.g4458
cluster64	4	Q03558	GO:0006915; P:apoptotic process; IMP:SGD	K_servazzii|contig_23.g2064;K_servazzii|contig_12.g371;K_servazzii|contig_22.g1776;K_servazzii|contig_25.g2497
cluster68	4	N/A	N/A	K_servazzii|contig_21.g1504;K_servazzii|contig_5.g3752;K_servazzii|contig_6.g4070;K_servazzii|contig_14.g989
cluster72	4	P39003	GO:0055085; P:transmembrane transport; TAS:SGD	K_servazzii|contig_4.g3224;K_servazzii|contig_12.g126;K_servazzii|contig_14.g1021;K_servazzii|contig_15.g1328
cluster76	4	F2QZ65	GO:0071555; P:cell wall organization; IEA:UniProtKB-KW	K_servazzii|contig_14.g694;K_servazzii|contig_14.g693;K_servazzii|contig_15.g1108;K_servazzii|contig_15.g1109
cluster78	4	N/A	N/A	K_servazzii|contig_5.g4020;K_servazzii|contig_23.g1937;K_servazzii|contig_28.g2792;K_servazzii|contig_9.g4443
cluster173	3	Q08322	GO:0031505; P:fungal-type cell wall organization; IBA:GO_Central	K_servazzii|contig_15.g1329;K_servazzii|contig_22.g1770;K_servazzii|contig_22.g1769
cluster179	3	N/A	N/A	K_servazzii|contig_21.g1502;K_servazzii|contig_24.g2320;K_servazzii|contig_5.g3988
cluster187	3	P32335	GO:0008380; P:RNA splicing; IEA:UniProtKB-KW	K_servazzii|contig_12.g370;K_servazzii|contig_22.g1777;K_servazzii|contig_25.g2647
cluster188	3	N/A	N/A	K_servazzii|scaffold_20.g5071;K_servazzii|contig_9.g4560;K_servazzii|contig_9.g4592
cluster200	3	P05467	N/A	K_servazzii|contig_25.g2370;K_servazzii|contig_12.g121;K_servazzii|contig_24.g2074
cluster201	3	P10978	GO:0015074; P:DNA integration; IEA:InterPro	K_servazzii|contig_22.g1844;K_servazzii|contig_5.g3930;K_servazzii|contig_5.g3931
cluster1041	2	N/A	N/A	K_servazzii|contig_5.g3710;K_servazzii|contig_12.g266
cluster1042	2	P12383	GO:0006351; P:transcription, DNA-templated; IEA:InterPro	K_servazzii|contig_14.g700;K_servazzii|contig_14.g701
cluster1043	2	Q6FRT5	GO:0006855; P:drug transmembrane transport; IMP:CGD	K_servazzii|contig_25.g2781;K_servazzii|contig_9.g4543
cluster1044	2	P35201	GO:0007052; P:mitotic spindle organization; IMP:SGD	K_servazzii|contig_15.g1190;K_servazzii|contig_25.g2482
cluster1045	2	P53918	GO:0006810; P:transport; ISS:SGD	K_servazzii|contig_22.g1819;K_servazzii|contig_5.g3789
cluster1046	2	N/A	N/A	K_servazzii|contig_28.g2798;K_servazzii|contig_5.g3705
cluster1047	2	N/A	N/A	K_servazzii|contig_5.g3987;K_servazzii|contig_24.g2321
cluster1048	2	Q08732	GO:0006468; P:protein phosphorylation; IBA:GO_Central	K_servazzii|contig_9.g4644;K_servazzii|contig_4.g3610
cluster1049	2	Q6FTB1	GO:0055085; P:transmembrane transport; IEA:InterPro	K_servazzii|contig_10.g6;K_servazzii|contig_22.g1717
cluster1050	2	P32562	GO:0070194; P:synaptonemal complex disassembly; IGI:SGD	K_servazzii|scaffold_20.g5032;K_servazzii|contig_14.g913
cluster1051	2	N/A	N/A	K_servazzii|contig_25.g2489;K_servazzii|contig_25.g2488
cluster1052	2	N/A	N/A	K_servazzii|contig_14.g621;K_servazzii|contig_28.g2806
cluster1053	2	N/A	N/A	K_servazzii|contig_28.g2799;K_servazzii|contig_15.g1332
cluster1054	2	N/A	N/A	K_servazzii|contig_4.g3452;K_servazzii|contig_4.g3453
cluster1055	2	Q02899	GO:0052690; F:trichloro-p-hydroquinone reductive dehalogenase activity; IEA:UniProtKB-EC	K_servazzii|contig_21.g1482;K_servazzii|contig_5.g4019
cluster1056	2	Q02895	GO:0006081; P:cellular aldehyde metabolic process; ISS:SGD	K_servazzii|contig_4.g3699;K_servazzii|contig_9.g4794
cluster1057	2	P38749	GO:0006357; P:regulation of transcription by RNA polymerase II; IDA:SGD	K_servazzii|contig_15.g1192;K_servazzii|contig_25.g2441
cluster1058	2	Q8CHK7	GO:0003955; F:NAD(P)H dehydrogenase (quinone) activity; IEA:UniProtKB-EC	K_servazzii|contig_28.g3011;K_servazzii|contig_6.g4235
cluster1059	2	N/A	N/A	K_servazzii|scaffold_20.g5211;K_servazzii|contig_5.g3774
cluster1060	2	N/A	N/A	K_servazzii|contig_21.g1556;K_servazzii|contig_28.g3127
cluster1061	2	Q3E827	GO:0055072; P:iron ion homeostasis; IMP:SGD	K_servazzii|contig_21.g1643;K_servazzii|contig_9.g4703
cluster1062	2	N/A	N/A	K_servazzii|contig_5.g3932;K_servazzii|contig_28.g3124
cluster1063	2	A6ZZG0	GO:0071555; P:cell wall organization; IEA:UniProtKB-KW	K_servazzii|contig_28.g2898;K_servazzii|contig_28.g2899
cluster1064	2	A6ZTR3	GO:0006298; P:mismatch repair; IEA:InterPro	K_servazzii|contig_22.g1765;K_servazzii|contig_6.g4351
cluster1065	2	N/A	N/A	K_servazzii|contig_15.g1282;K_servazzii|contig_15.g1222
cluster1066	2	Q9P7U2	GO:0071805; P:potassium ion transmembrane transport; ISO:PomBase	K_servazzii|contig_28.g2800;K_servazzii|contig_15.g1331
cluster1067	2	P32908	GO:0000070; P:mitotic sister chromatid segregation; IMP:SGD	K_servazzii|contig_21.g1569;K_servazzii|scaffold_20.g5125
cluster1068	2	P53174	GO:0016192; P:vesicle-mediated transport; IEA:UniProtKB-KW	K_servazzii|contig_14.g651;K_servazzii|contig_14.g650

## Sheet: KSEC1118 bio_molecular function
Biological processes				Molecular function				Cellular component
GO:0000128	flocculation	1		GO:0016491	oxidoreductase activity	2		No data found
GO:0000280	nuclear division	1
GO:0006081	cellular aldehyde metabolic process	1
GO:0006139	nucleobase-containing compound metabolic process	2
GO:0006281	DNA repair	1
GO:0006396	RNA processing	1
GO:0006464	cellular protein modification process	1
GO:0006725	cellular aromatic compound metabolic process	2
GO:0006793	phosphorus metabolic process	1
GO:0006807	nitrogen compound metabolic process	2
GO:0006810	transport	5
GO:0006811	ion transport	1
GO:0006996	organelle organization	2
GO:0007049	cell cycle	2
GO:0007059	chromosome segregation	1
GO:0008150	biological_process	9
GO:0008152	metabolic process	3
GO:0009987	cellular process	8
GO:0015031	protein transport	1
GO:0015074	DNA integration	1
GO:0015893	drug transport	1
GO:0016043	cellular component organization	2
GO:0016070	RNA metabolic process	3
GO:0016192	vesicle-mediated transport	1
GO:0022411	cellular component disassembly	1
GO:0032196	transposition	1
GO:0042710	biofilm formation	1
GO:0043170	macromolecule metabolic process	3
GO:0044237	cellular metabolic process	2
GO:0044238	primary metabolic process	2
GO:0045229	external encapsulating structure organization	1
GO:0046483	heterocycle metabolic process	2
GO:0050896	response to stimulus	1
GO:0051179	localization	2
GO:0051234	establishment of localization	4
GO:0051276	chromosome organization	2
GO:0051641	cellular localization	1
GO:0065007	biological regulation	2
GO:0071555	cell wall organization	3
